# Supplementary material for: Efficient Recovery of Phosphorus from Wastewater Using Calcium-Based Modified Biochar: Removal Performance, Adsorption Mechanism, and Resource Utilization
Source: Toxics. 2025 Sep 23;13(10):808. doi: 10.3390/toxics13100808 (PMC12568302; doi:10.3390/toxics13100808)
Supplement: Supplementary file 1 [file toxics-13-00808-s001.zip]

Archive with 1 entries (1 files):
- toxics-3858421-supplementary.pdf
